# Supplementary material for: Population structure in diverse pepper (Capsicum spp.) accessions
Source: BMC Res Notes. 2023 Feb 25;16:20. doi: 10.1186/s13104-023-06293-3 (PMC9960466; doi:10.1186/s13104-023-06293-3)
Supplement: Supplementary file 2 — Additional file 2: Table S1. Accessions and Species, name from seed provider, and species number used in this study. [file 13104_2023_6293_MOESM2_ESM.xlsx]

## Sheet: Additional Table 1
Additional Table 1. Accessions and Species, name from seed provider, and species number used in this study.
Sample ID	Sample Species	Name from Hugo Feed Mill	Species Number
9154	annuum	09154	1
7-Pot_Brain_Strain	chinense	7 Pot Brain Strain	4
7-Pot_Brain_Strain_Yellow	chinense	7 Pot Brain Strain Yellow	4
7-Pot_Brown	chinense	7 Pot Brown	4
7-Pot_Bubble_Gum_Large	chinense	7 Pot Bubblegum Large	4
7-Pot_Bubble_Gum_PL	chinense		4
7-Pot_Bubblegum	chinense	7 Pot Bubble Gum	4
7-Pot_Chocolate_Bubble_Gum	chinense	7 Pot Chocolate Bubble Gum	4
7-Pot_Congo_Gigantic	chinense		4
7-Pot_Johna	chinense		4
7-Pot_Katie	chinense	7 Pot Katie	4
7-Pot_Lava_Brown	chinense	7 Pot Lava Brown	4
7-Pot_Lava_Brown_Varient_Red	chinense	7 Pot Lave Brown Variant Red	4
7-Pot_White	chinense		4
Aji_Amarillo	baccatum	Aji Amarillo	2
Aji_Chombo	chinense		4
Aji_Chuncho	frutescens	Aji Chombo	6
Aji_Cito	baccatum	Aji Cito	2
Aji_Crystal	baccatum	Aji Crystal	2
Aji_de_Boton	chinense	Aji de Boton	4
Aji_Habanero	baccatum	Aji Habenero	2
Aji_Jobito	chinense	Aji Jobito	4
Aji_Lemon	baccatum		2
Aji_Llanero	chinense	Aji Llanero	4
Aji_Margariteño	chinense	Aji Margariteño	4
Aji_Old_Mothers_Teet	baccatum	Aji Old Mother's Teat	2
Aji_Omnicolor	baccatum	Aji Omnicolor	2
Aji_Panca	baccatum		2
Aji_Peruana	baccatum	Aja Parana	2
Aji_Pinga_de_Perro	baccatum	Aji Pinga de Perro	2
Aji_Rojo	baccatum	Aji Red	2
Aji_Rosito_Roja	chinense	Aji Rosita Roja	4
Aji_Sugar_Rush	baccatum		2
Aji_Sugar_Rush	baccatum		2
Aleppo	annuum	Aleppo	1
Amarillo	annuum		1
Anaheim	annuum	Anaheim Chili	1
Anaheim	annuum		1
Antohi_Romanian	annuum		1
Apocalypse_Scorpion	chinense	Apocalypse Scorpion	4
Apple_Hungarian	annuum	Apple Hungarian	1
Artis	annuum	Artis	1
Aruba	annuum	Aruba	1
Aurora	annuum	Aurora	1
Backsai_feher	annuum		1
Balloon	baccatum		2
Banana_Sweet	annuum		1
Basillis_F1_Hot	annuum		1
Basque_Sheep_Herder_2	annuum	Balloon	1
Basque_Sheepherder	annuum	Basque Sheep Herders	1
Beaver_Dam	annuum	Beaver Dam	1
Berbere_Ethiopian_Brown	annuum	Berbere Ethiopion	1
Bhavnagari_Long	annuum		1
Bhut_Jolokia_Red	chinense	Bhut Jolokia	4
Big_Bertha_Sweet_Green	annuum	Big Bertha Red	1
Big_Black_Mama	chinense		4
Big_Chili	annuum		1
Big_Costa	annuum	Big Costa	1
Big_Fresno	annuum	Big Fresno	1
Big_Jim_Chili	annuum	Big Jim Chili	1
Big_Sweet_Red	annuum	Big Red Pepper	1
Bih_Jolokia	chinense	Bih Jolokia	4
Bishops_Crown	baccatum	Bishop's Crown	2
Black_Habanero	chinense	Black Habanero	4
Black_Hungarian	annuum	Black Hungarian	1
Black_Hungarian_Long	annuum	Black Hungarian Long	1
Black_Longo	annuum		1
Black_Pearl	annuum	Black Pearl	1
Blast_Ornamental_Hot	annuum	Blast Ornamental Hot	1
Bleeding_Borg_9	annuum	Bleeding Borg 9	1
Blue_Mystery	annuum	Blue Mystery	1
Blushing_Beauty	annuum	Blushing Beauty	1
Bolas_de_Dulce	chinense	Bolsa de Dulce	4
Bolivian_Rainbow	annuum	Bolivian Rainbow	1
Bondo_Ma_Jackque	chinense		4
Bondo_Ma_Jackque	chinense	Bondo Ma Jackque	4
Bostey_Wild_Pepper	annuum		1
Bradley	frutescens		6
Brazilian_Rainbow	annuum	Brazilian Rainbow Pepper	1
Brazillian_Star_Fish	baccatum	Brazilian Star Fish	2
Brazillian_Starfruit_Yellow	baccatum		2
Brians_Hawaiian_Chili	annuum		1
Brown_Butlah	chinense	Brown Bhutlah	4
Brown_Moruga	chinense	Brown Trinidad Morgua Scorpion	4
Bulgarian_Carrot	annuum	Bulgarian Carrot	1
Bulgarian_Carrot_Red	annuum	Bulgarian Carrot Red	1
Bull_Nose_Beauty	annuum	Bull Nose Bell	1
Buran	annuum	Buran	1
Buran	annuum		1
Byadagi_Mirchi	annuum		1
C_Mexibell	annuum	C. Mexibell	1
Cajun_Belle	annuum	Cajun Belle	1
Calico_Hybrid_Ornamental	annuum	Calico Hybrid Ornamental	1
California_Wonder	annuum	California Wonder	1
Callena_Picante	annuum	Callena Picante	1
Cap1546	annuum	Cap 1546	1
CAP218218	annuum		1
CAP501	annuum		1
Carmen	annuum	Carmen	1
Carolina_Reaper	chinense	Carolina Reaper	4
Carolina_Reaper_Yellow	chinense	Carolina Reaper Yellow	4
Carribbean_Red	chinense	Caribbean Red	4
Cascable	annuum	Cascabel	1
Catarina	annuum	Catarina	1
Cayenetta	annuum	Cayennetta	1
Cayenne_Long_Thin	annuum		1
Centennial_Ornamental	annuum	Centennial Ornamental Hot	1
CGN19198	eximium		5
CGN19198	eximium		5
CGN20800	chinense		4
CGN22091	chinense		4
CGN22795	praetermissum	CGN 22795	7
CGN24322	eximium		5
Chablis	annuum	Chablis	1
Cheiro_Recife	chinense	Cheiro Recife	4
Cheiro_Roxa	chinense	Cheiro Roxa	4
Chervena_Chushka	annuum	Chervena Chushka	1
Chichimera_Hybrid	annuum	Chichimeca Hybrid	1
Chile_De_Agua	annuum	Chili de Agua	1
Chile_de_Arbol	annuum		1
Chilhuacle_Negro	annuum	Chilhuacle Negro	1
Chimayo_Hot	annuum	Chimayo Hot	1
Chinese_Fire_Color	annuum	Chinese Five Color	1
Chinese_Giant_Sweet	annuum	Chinese Giant	1
Chipotle	annuum	Chipotle	1
Chocolate_Bhut_Jolokia	chinense	Chocolate Bhut Jolokia	4
Chocolate_Cherry	annuum	Chocolate Cherry Pepper	1
Chocolate_Marasa_Scorpion	chinense	Chocolate Moruga Scorpion	4
Cobra	annuum	Cobra	1
Columbian	annuum	Columbian	1
CON20509	chacoense		3
Congo_Red_Habanero	chinense	Congo Trinidad	4
Conquistador	annuum	Conquistador	1
Corno_di_Capra	annuum	Cordo Di Capra	1
Corno_Di_Toro_Red	annuum	Corno Di Toro - Red	1
Corno_Verde	annuum	Corno Verde	1
Costa	annuum	Costa	1
Costeño_Amarillo	annuum		1
Cow_Horn	annuum	Cowhorn	1
Craigs_Orange_Habanero	chinense	Craig's Orange Habanero	4
Crème_Brulee_Hybrid	annuum	Crème Brulee Hybrid	1
Cubanelle	annuum	Cubanelle	1
Cumra_Cherry	annuum	Cumra Cherry	1
Cyklon	annuum	Cyklon	1
Czechoslovakian_Black	annuum	Czechoslovakian Black	1
Dagger_Pod	annuum		1
Damini	frutescens	Damini	6
De_Arbol_Chili_Pepper	annuum	De Arbol Chili Pepper	1
Dedo_de_Moca	baccatum		2
Devil_Tongue_Pepper	chinense		4
Devils_Tongue	chinense	Devil's Tongue	4
Diablo_Sweet	annuum		1
Dolcetto	annuum		1
Dong_Xuan	annuum	Dong Xuan	1
Earbob	baccatum	Earbob	2
Early_Sunsation	annuum	Early Sunsation	1
Ecuadorian_Devil_Breath	chinense	Ecuadorian Devil Breath	4
Eds_Bird_Drop	annuum	Ed's Bird Drop	1
Elephant_Ears	annuum	Elephant Ears	1
Emerald_Fire	annuum	Emerald Fire	1
Explosive_Ember_Pepper	annuum	Explosive Ember Pepper	1
Extreme_Infesne	chinense	Extreme Inferno	4
Fajita	annuum		1
Farmers_Jalapeno	annuum	Farmer's Jalapeno	1
Fatali	chinense	Fatalii	4
Fat-N-Sassy_Red	annuum	Fat 'n Sassy	1
Filius_Blue	annuum	Filius Blue	1
Flamingo	annuum	Flamingo	1
Flourescent_Purple	annuum	Fluorescent Purple	1
FM_Bird_Drop	annuum	FM's Bird Drop	1
FM_Gnarly_Bhut_Jolokia	chinense	FM's Gnarly Bhut Jolokia	4
FM_Hot_Lemon	baccatum	FM's Hot Lemon	2
FM_Red_Fatalii	chinense	FM's Red Fatalii	4
FM_Tasty_Orange_Bell	annuum	FM Tasty Orange Bell	1
Fresno_2012	annuum	Fresno Chili	1
Garden_Salsa	annuum	Garden Salsa	1
Garden_Sunshine	annuum	Garden Sunshine	1
Gathers_Gold	annuum	Gatherer's Gold Sweet Italian	1
Georgia_Flame	annuum	Georgia Flame	1
Ghenghis_Khans_Brain	chinense		4
Giant_Aconcagua	annuum	Giant Aconcagua	1
Giant_Marconi	annuum	Giant Marconi	1
Gloden_Treasure	annuum		1
Goat_Horn	annuum		1
Goats_Weed	annuum	Goat's Weed	1
Gold_California_Wonder	annuum	Gold California Wonder	1
Golden_Cayenne	annuum	Golden Cayenne Pepper	1
Golden_Gopher	chinense		4
Goronong	chinense		4
Gourmet_Habanero_Red	chinense	Gourmet Habanero Red	4
Griller	annuum		1
Guajillo	annuum	Guajillo	1
Gypsy	annuum	Gypsy	1
Habanero	chinense		4
Habanero_Big_Sun	chinense		4
Habanero_Peach	chinense		4
Habanero_Peach	chinense		4
Healthy	annuum	Healthy	1
Herbs_Red_Sunset	annuum		1
HHP_Monuga	chinense	H.H.P. Morgua	4
Hinkeihatz	annuum		1
HMA_Paprika	annuum		1
Ho_Chi_Minh	annuum	Ho Chi Minh	1
Hole_Mole	annuum	Holy Mole	1
Hot FM Poblano	annuum	Hot FM Tasty Pablano	1
Hot_Banana	annuum		1
Hot_Big_Boss_Man_Hybrid	annuum		1
Hot_Big_Guy_Hybrid	annuum		1
Hot_Biker_Billy_Hybrid	annuum		1
Hot_Dragon_Cayenne	annuum		1
Hot_Jimmy_Nardello	annuum	Hot Jimmy Nardello	1
Hot_Pepper_Guajino	annuum		1
Hot_Shishitou	annuum	Hot Shishitou	1
Hot_Sunset	annuum	Hot Sunset	1
Hot_Sunset	annuum		1
Hot_Tobasco_Heirloom	frutescens		6
Hot_Zavory	chinense		4
Hungarian_Death_Hot	annuum	Hungarian Death Hot	1
Hungarian_Paprika	annuum	Hungarian Paprika	1
Hungarian_Sunshine_II_Sweet	annuum	Hungarian Sunshine II Sweet	1
Hungarian_Wax	annuum	Hungarian Hot Wax	1
Inca_Berry	baccatum	Inca Berry	2
Inca_Red_Drop	baccatum	Inca Red Drop	2
India	annuum		1
Jalapeno_Early	annuum	Jalapeno Early	1
Jalapeno_Grande	annuum	Jalapeno Grande	1
Jalapeno_M	annuum	Jalapeno M	1
Jalono	annuum	Jaloro	1
Jamaican_Hot_Chocolate	chinense	Jamaican Hot Chocolate	4
Jamaican_Red_Hot	chinense	Jamaican Red Hot	4
Japones	frutescens	Japones Chili Pepper	6
Jays_Red_Ghost_Scorpion	chinense	Jay's Red Ghost Scorpion	4
Jigsaw	annuum	Jigsaw	1
Jimmy_Nardello	annuum	Jimmy Nardello's	1
Jimmys_Little_White	annuum	Jimmy's Little White Hot	1
Jingle_Pepper	annuum		1
Joe_E_Parker_Pepper	annuum	Joe E Parker Pepper	1
Jollis_Sweet	annuum		1
Jumbo_Stuff_Hybrid_Sweet	annuum	Jumbo Stuff Hybrid Sweet	1
J-Yellow	annuum		1
Kaleidoscope	annuum	Kaleidoscope	1
Kalmans_Hungaria_Tomato	annuum	Kalman's Hungarian Tomato	1
Kalosca_Sweet_Spice_Paprika	annuum	Kaloesa Sweet Spice Paprika	1
Karma_Red	annuum		1
Kavalerova	annuum	Kavalerova	1
King_of_the_North	annuum	King of the North	1
Korean_Indo_2012	annuum		1
Korean_Kimchi	annuum		1
Korean_Long_Green	annuum		1
Kpakpo_Shito	annuum	Kpakpo Shito	1
Krimson_Lee	annuum	Krimzon Lee F1 Hot	1
La_Caja_Marca	chinense		4
Lambok	annuum	Lombok	1
Lamuyo_Sweet	annuum	Lamuyo Sweet	1
Langusta_Yellow_Hot	annuum		1
Lemon_Drop	baccatum	Lemon Drop	2
Leutschauer_Paprika	annuum	Leutschauer Paprika Pepper	1
Lipstick	annuum	Lipstick	1
Little_Nubian	annuum	Little Nubian	1
Little_Wubian	annuum	Little Nubian	1
Long_Red_Cayenne	annuum	Long Red Cayenne	1
Madame_Jeanette	chinense	Madame Jeanette	4
Mako_Akokosrade	chinense	Mako Akokosrade	4
Malawi_Piquante	annuum	Malawi Piquante	1
Maldavian_Heart	chinense	Maldivian Heart	4
Mama_Mia	annuum	Mama Mia Giallo	1
Marconi_Gold	annuum		1
Marconi_Purple	annuum		1
Martins_Carrot	annuum	Martin's Carrot Hot Chili Pepper	1
Maules_Red_Hot	frutescens		6
Mayan_Cobanero_Love	baccatum	Mili Habanero	2
Mayan_Gobenero	baccatum		2
Merlot	annuum	Merlot	1
Mexican_Rocoto	pubescens		8
Mili_Habanero	chinense		4
Miniature_Yellow_Bell	annuum	Miniature Yellow Bell	1
Mirasol	annuum	Mirasol	1
Mod_Assam_Bhut_Jolokia	chinense		4
Mod_Fish_2015	annuum	Mod Fish 2015	1
Mod_Trinidad_7-Pot	chinense	Mod Trinidad 7 Pod Red	4
Mohawk_Gold	annuum		1
Moli_Ga	chinense	Moli Ga	4
Monster_Chili	annuum	Monster Chili	1
Moses_2	annuum		1
Moses_3	annuum		1
Moses_Orange	annuum		1
Mulato_Island	annuum	Mulato Island	1
Murupi_Amarela	chinense	Murupi Amarela	4
Naga_Jolokia	frutescens	Naga Jolokia	6
Naga_Viper	chinense	Naga Viper	4
Naja_Jolokia_Purple	frutescens	Naga Jolokia Purple	6
Naja_King	chinense		4
Namex_Sunset_Chili	annuum		1
Napolean_Sweet	annuum		1
No_Heat	annuum		1
Nosegay	annuum		1
Numex_Easter	annuum	Numex Easter	1
Odham_Indian_Pequin	annuum	O'odham Indian Pequin	1
Oiamand_White	annuum		1
Orange_7-Pot	chinense		4
Orange_Starfish	baccatum	Orange Starfish	2
Orange_Thai_Hot_PG	annuum	Orange Thai Hot	1
Orchid	baccatum	Orchid	2
Ornamental	annuum		1
PA389	annuum	PA398	1
Paprika_de_Cayenne	annuum	Paprika Pepper	1
Paprika_Feher_Ozon	annuum	Paprika Feher Ozon	1
Paprika_Pepper	annuum		1
Pasilla_Bajio	annuum		1
Patio_Tasty_Hot_Wings	annuum	Patio Tasty Hotwings	1
Patio_Tiot_Wings	annuum	Patio Hot Wings	1
PCR_Paprika	annuum	PCR Paprika	1
Peach_Bhut_Jolokia	chinense	Peach Bhut Jolokia	4
Peppadew	annuum		1
Pepper_Mucho_Nacho	annuum	Mucho Nacho	1
Pepper_Sandia	annuum		1
Pepperoncini_Greek	annuum	Pepperoncini	1
Pepperonia_Italian	annuum		1
Peruvian_Purple	annuum	Peruvian Purple	1
Peter_Pepper	annuum	Peter Pepper	1
Peter_Yellow	annuum		1
Petit_Marseillais	annuum	Petit Marseillais Pepper	1
Petunia_Headliner_TM	chinense		4
Phuljadi	annuum	Phuljadi	1
Piment_Cabri	chinense	Piment Cabri	4
Pimenta_Barro_do_Robiero	baccatum	Pimenta Barro do Robiero	2
Pimenta_Trepadeira_do_Werner	baccatum	Pimenta Trepadeira do Werner	2
Pimento_de_Meyole	baccatum	Pimenta Da Neyde	2
Pimento_L	annuum	Pimento L.	1
Pimento_Seasoning	annuum	Pimento Seasoning	1
Pinguino	chacoense		3
Pinguita_de_Mono	annuum		1
Pinguita_de_Mono	annuum		1
Pizza	annuum	Pizza	1
Poblano	annuum		1
Poe_Hill	annuum	Doe Hill	1
Prairie_Fire	annuum	Prairie Fire	1
Pretty_N_Sweet	annuum	Pretty 'n Sweet	1
Pulla	annuum	Pulla	1
Purple_Beauty	annuum	Purple Beauty	1
Purple_Belle	annuum	Purple Belle	1
Purple_Bhut_Jolokia	chinense	Purple Bhut Jolokia	4
Purple_Big_Cost_Aurora	annuum	Purple Big Costa/Aurora	1
Purple_Cayanne	annuum	Purple Cayenne	1
Purple_Glow-in-the-Dark	annuum		1
Purple_Nurple	annuum	Purple Flash Ornamental Hot	1
Purple_Nurple_2012	annuum		1
Purple_Tobago_Seasoning	chinense	Purple Tobago Seasoning	4
Queen_Laurie	baccatum	Queen Laurie	2
Queens	annuum	Queens	1
Quintisho	annuum	Quintisho	1
R_Mexibell	annuum	R. Mexibell	1
Rainforest_Trifoliage	baccatum	Rainforest Trifoliage	2
Rat_Turd	annuum	Rat Turd	1
Red_Beauty	annuum	Red Beauty	1
Red_Butlah	chinense	Red Bhutlah	4
Red_Habanero	chinense	Red Habanero	4
Red_Knight_Red	annuum	Red Knight Red	1
Red_Marconi	annuum	Red Marconi	1
Red_Mercury	annuum	Red Mercury	1
Red_Pulcetta	annuum		1
Red_Rocoto	pubescens	Red Rocoto	8
Red_Savina	chinense	Red Savina	4
Red_Trinidad_Habanero	chinense	Red Trinidad Habanero	4
Redskin_Sweet_Reds	annuum	Redskin Sweet Reds	1
Rellano	annuum	Rellano	1
Ring-O-Fire	annuum	Ring-O-Fire	1
Robertos_Cuban_Seasoning	chinense		4
Robustini	annuum		1
Romanian_Sweet	annuum	Romanian Sweet	1
Royal_Black	annuum	Royal Black	1
Ruby_King	annuum		1
Sahuaro_Biggie	annuum		1
Sangre_Grande_Pimento_Seasoning	annuum		1
Sangre_Grande_Scorpion	chinense	Sangre Grande Scorpion	4
Sangre_Grande_Yellow_Hot	chinense	Sangre Grande Yellow Hot	4
Sangre_Red_Hot	chinense		4
SangriaF1	annuum	Sangria F1	1
Santa_Fe_Grande	annuum	Santa Fe Grande	1
Sapporo	annuum	Sapporo	1
Satans_Kiss	annuum	Satan's Kiss	1
Scotch_Bonnet	chinense	Scotch Bonnet	4
Sepia_Serpent	chinense		4
Serrano	annuum	Serrano Chili	1
Serrano_Tampiqueno	annuum	Serrano Tampequino	1
Shishitou	annuum	Shishitou	1
Sofia_Sweet	annuum	Sofia Sweet	1
Spanish_Spice	annuum	Spanish Spice	1
Squash_Jamaican_Red	chinense		4
Steves_L_S	annuum	Steve's L&S	1
Stuffed_Red_Giant	annuum	Stuffed Red Giant	1
Sucette_de_Provence	annuum		1
Sunbrusht	annuum	Sunbright	1
Sunlight_Golden	annuum		1
Sunrise	annuum		1
Super_Chili_Hot	annuum	Super Chili	1
Super_Heavy_Weight	annuum	Super Heavy Weight	1
Super_Sheppard_Sweet	annuum	Super Sheppard Sweet	1
Super_Stuff_Sweet	annuum	Super Stuff Sweet	1
Sweet_and_Spicy_Basque	annuum	Sweet and Spicy Basque Pepper	1
Sweet_Apple	annuum	Sweet Apple	1
Sweet_Big_Daddy	annuum		1
Sweet_Candy_Apple_Hybrid	annuum		1
Sweet_Cherry	annuum	Sweet Cherry	1
Sweet_Cute_Stuff	annuum	Sweet Cute Stuff	1
Sweet_Great_Stuff_Hybrid	annuum		1
Sweet_Heat	annuum	Sweet Heat	1
Sweet_Lemon_Dream	annuum		1
Sweet_Pickle_Pepper	annuum	Sweet Pickle Pepper	1
Sweet_Savour_Hybrid	annuum		1
Sweet_Sunset	annuum	Sweet Sunset	1
Szagedi_Giant_Sweet	annuum	Szegedi Giant Sweet	1
Takanotsume	annuum	Takanotsume	1
Tam_Jalapeno	annuum	Tam Jalapeno	1
Tasty_Hot_Cherry	annuum	Tasty Hot Cherry	1
Tasty_Paprika_GL	annuum	Tasty Paprika GL	1
Thai_Hot	annuum	Thai Hot	1
Thai_Rice	annuum	Thai Rice	1
The_Keystone_Giant	annuum		1
Tiburon_Poblano	annuum	Tiburon Poblano	1
Tigers_Teeth	chinense	Tigers Teeth	4
Tobago_Seasoning	chinense	Tobago Seasoning	4
Tobago_Yellow_Scotch	chinense		4
Tobasco_GCN21546	frutescens	Tabasco: CGN21546	6
Tobasco_Real	frutescens	Tabasco	6
Tobasco_Red	frutescens		6
Tricolor_Variegata	annuum	Tricolor Variegata	1
Trinidad_7-Pot_Barrackpore	chinense	7 Pot Barrackapore	4
Trinidad_7-Pot_Burgundy	chinense	Trinidad 7 Pot Burgundy	4
Trinidad_7-Pot_Douglah	chinense		4
Trinidad_7-Pot_Jonah	chinense	Trinidad 7 Pod Jonah	4
Trinidad_7-Pot_Prime_Strain	chinense	Trinidad 7 Pod Primo Strain	4
Trinidad_7-Pot_White	chinense	Trinidad 7-Pot White	4
Trinidad_7-Pot_Yellow	chinense	Trinidad Large 7-Pod Red	4
Trinidad_Large_7-Pot_Red	chinense	Trinidad Large 7-Pod Yellow 2011-2012	4
Trinidad_Moruga_Scorpion	chinense	Trinidad Moruga Scorpion	4
Trinidad_Perfume	chinense		4
Trinidad_Perfume	chinense		4
Trinidad_Purple_Coffee	chinense	Trinidad Purple Coffee	4
Trinidad_Scorpion_Chocolate_Brain_Strain	chinense	T. Scorpion Choc. Brain Strain	4
Trinidad_Scorpion_Dutch_T2012	chinense	Trinidad Scorpion Butch T 2012	4
Trinidad_Scorpion_Moruga	chinense		4
Trinidad_Scorpion_Sweet	chinense		4
Trinidad_Smoothe	chinense		4
Trinidad_Sunrise_Scorpion	chinense		4
Tulip	baccatum	Tulip	2
Twilight	annuum	Twilight	1
Uchu	chinense	Uchu	4
Uncle_Steves_Jolokia	chinense	Uncle Steve's Jolokia	4
Unlabeled	annuum		1
Urfa_Biber	annuum	Urfa Biber Paprika	1
Var_Black_Pearl	annuum	Varigated Black Pearl	1
Vietnamese_Multi_Color	annuum	Vietnamese Multi-Color Pepper	1
White_Bell	annuum	White Bell	1
White_Bhut_Jolokia	chinense	White Bhut Jolokia	4
White_Bullet	chinense	White Bullet	4
White_Habanero	chinense	White Habanero	4
White_Kandehari	frutescens	White Kandehari	6
White_Zinfandel	annuum	White Zinfandel	1
Whopper	annuum	Whopper	1
Wini_Wiri	chinense	Wiri Wiri	4
Wiri_Wiri_JD	chinense	Wiri Wiri (Rabby)	4
Yatzy_Pepper	annuum	Yatzy Pepper	1
Yellow_2012_Poletta	annuum		1
Yellow_Bhut_Jolokia	chinense	Yellow Bhut Jolokia	4
Yellow_Monster	annuum	Yellow Monster	1
Yellow_Mushroom	annuum		1
Yellow_Rocoto	pubescens	Yellow Rocoto	8
Yellow_Trinidad_Scorpion	chinense	Yellow Trinidad Scorpion	4
Yummy_Mix_Hybrid	annuum	Yummy Blend	1
Zambia	annuum	Zambia	1
Zavory_Habanero	chinense	Zavory Habanero	4
Zimbabwe_Bird	annuum	Zimbabwe Bird Pepper	1
Zimbabwe_Black_Pepper	annuum	Zimbabwe Black Pepper	1
Zoltans_Paprika	annuum	Zoltan's Paprika	1
